# Supplementary material for: Genetic markers of cardiac autonomic neuropathy in the Kazakh population
Source: BMC Cardiovasc Disord. 2024 May 9;24:242. doi: 10.1186/s12872-024-03912-0 (PMC11080244; doi:10.1186/s12872-024-03912-0)
Supplement: Supplementary file 1 — Supplementary Material 1 [file 12872_2024_3912_MOESM1_ESM.xlsx]

## Sheet: Лист1
Database of Dependent and Independent Variables
CAN (CAN+ is 1, CAN- is 0)	duration of lipid-lowering therapy (1-none, 2- up to 1 year, 3- 1-3 years, 4- more than 3 years)	passport age at the beginning of the study	gender (1 - male, 2 - female)	Smoking habits (1-non-smoker or former smoker, 2-an active smoker)	rs2736990	rs12149832	rs2737029	rs1108775	rs1801282	rs1799782	rs13016963
1	1	58	1	1	A/G	G/A	T/T	G/G	C/G	G/G	A/G
1	2	52	1	1	A/A	A/A	T/T	A/G	C/C	G/G	A/G
0	1	55	2	1	G/G	G/A	C/T	G/G	C/C	G/G	G/G
1	1	60	2	1	A/G	A/A	T/T	G/G	C/C	A/G	A/G
1	1	60	1	2	A/G	A/A	C/T	A/A	C/G	G/G	A/A
1	2	60	1	2	G/G	A/A	C/C	A/G	C/G	G/G	A/A
0	2	59	1	1	A/G	A/A	C/C	A/G	C/C	G/G	A/A
1	5	46	1	1	G/G	A/A	C/C	A/A	C/C	G/G	G/G
1	1	41	2	1	A/G	A/A	C/C	A/G	C/G	G/G	A/A
0	3	47	2	1	A/G	G/A	C/T	A/G	C/C	G/G	A/A
0	1	53	2	1	A/G	A/A	C/C	A/G	C/C	G/G	A/G
0	2	56	2	1	A/A	A/A	T/T	G/G	C/C	G/G	G/G
0	1	58	2	1	G/G	G/G	C/C	G/G	C/C	G/G	G/G
0	5	67	1	1	A/A	G/G	T/T	A/A	C/C	G/G	G/G
0	1	54	1	1	A/G	G/A	T/T	A/G	C/G	A/G	A/A
0	1	42	1	1	A/G	G/A	C/T	A/G	C/C	A/G	A/G
0	5	55	2	1	A/A	G/G	T/T	A/G	C/C	A/A	A/G
0	1	38	2	2	A/G	G/A	C/T	A/G	C/C	G/G	G/G
1	3	60	2	1	A/A	G/G	C/C	A/G	C/C	G/G	A/A
1	1	41	1	1	G/G	A/A	C/C	A/G	C/C	G/G	G/G
1	2	59	2	1	G/G	G/A	C/C	A/G	C/C	A/G	A/G
0	5	66	1	1	A/G	G/A	C/T	A/G	C/C	A/G	G/G
0	5	57	2	1	A/G	A/A	C/T	A/G	C/C	A/G	G/G
1	4	60	1	1	G/G	G/A	C/T	A/A	C/C	A/G	G/G
0	4	46	1	2	A/G	G/A	C/T	A/G	C/G	A/G	G/G
1	2	51	2	1	G/G	A/A	C/C	A/G	C/C	G/G	A/G
1	4	70	1	1	A/A	A/A	T/T	A/G	C/G	A/G	A/A
0	1	38	2	1	A/G	G/A	C/T	A/G	C/C	G/G	G/G
1	1	49	1	1	G/G	G/A	C/C	A/G	C/G	G/G	A/A
1	5	63	1	1	G/G	A/A	C/C	A/A	C/G	G/G	A/G
1	2	48	2	1	A/G	G/A	C/T	A/A	C/C	G/G	A/G
1	5	56	1	1	G/G	A/A	C/C	A/G	C/C	G/G	A/G
1	3	69	1	1	G/G	A/A	C/C	A/G	C/G	G/G	A/G
1	1	42	1	1	A/G	A/A	C/T	G/G	C/C	G/G	G/G
1	1	74	1	1	A/G	G/A	C/C	A/G	C/C	G/G	A/A
1	1	39	2	1	A/G	A/A	C/T	A/G	C/C	G/G	G/G
1	2	59	1	1	A/G	A/A	T/T	A/A	C/C	G/G	G/G
0	3	53	1	1	G/G	A/A	C/C	A/A	C/C	A/G	G/G
0	1	58	1	1	A/G	G/A	T/T	G/G	C/G	G/G	A/G
0	1	33	1	2	G/G	G/A	C/C	A/G	C/G	G/G	G/G
1	1	62	1	1	A/G	A/A	C/C	A/G	C/C	G/G	G/G
1	5	59	1	1	G/G	G/A	C/C	A/G	C/C	G/G	A/G
0	2	53	1	2	G/G	A/A	C/C	G/G	C/G	G/G	A/G
1	4	70	2	1	A/G	A/A	C/C	A/A	C/C	G/G	A/G
0	5	67	1	1	G/G	G/A	C/C	A/A	C/C	G/G	G/G
0	1	65	1	1	G/G	A/A	C/T	G/G	C/C	G/G	A/G
0	1	51	2	1	G/G	G/A	C/C	A/G	C/C	G/G	A/A
1	1	60	1	2	A/G	A/A	C/T	A/A	C/G	G/G	A/A
0	5	65	2	1	G/G	A/A	C/C	A/A	C/C	G/G	G/G
0	4	71	1	1	G/G	G/A	C/C	A/G	C/C	G/G	A/G
0	5	47	1	2	A/G	G/A	T/T	A/G	C/C	A/G	G/G
1	1	41	2	1	A/G	A/A	C/C	A/G	C/G	G/G	A/A
0	1	72	1	1	A/G	A/A	C/T	A/A	C/C	A/G	A/G
0	3	61	1	1	G/G	A/A	C/C	G/G	C/G	A/G	A/A
0	1	46	1	1	G/G	G/A	C/C	A/G	C/C	G/G	A/A
0	1	63	1	2	A/G	A/A	C/T	A/G	C/C	G/G	G/G
0	5	57	2	1	G/G	G/G	C/C	A/A	C/C	G/G	A/G
1	1	53	2	1	A/G	A/A	C/C	A/G	C/C	G/G	A/G
0	3	82	1	1	G/G	G/A	C/C	G/G	C/C	G/G	A/G
0	2	30	1	2	G/G	G/A	C/T	A/A	C/C	G/G	A/G
0	1	48	2	1	G/G	A/A	C/C	A/G	C/C	G/G	A/G
0	1	58	2	1	G/G	G/G	C/C	G/G	C/C	G/G	G/G
0	1	58	1	1	A/G	G/A	C/T	A/A	C/C	A/G	G/G
0	5	60	1	1	A/A	G/A	T/T	G/G	C/C	G/G	G/G
1	1	54	1	1	A/G	G/A	T/T	A/G	C/G	A/G	A/A
0	1	48	2	1	A/G	G/G	C/T	G/G	C/C	A/G	G/G
1	2	62	2	1	G/G	A/A	C/C	A/A	C/C	A/G	A/G
0	5	55	2	1	A/A	G/G	T/T	A/G	C/C	A/A	A/G
0	1	38	2	2	A/G	G/A	C/T	A/G	C/C	G/G	G/G
1	3	60	2	1	A/A	G/G	C/C	A/G	C/C	G/G	A/A
1	1	41	1	1	G/G	A/A	C/C	A/G	C/C	G/G	G/G
0	2	77	1	2	A/G	G/A	C/T	A/G	C/C	G/G	A/G
0	3	52	1	1	A/G	A/A	C/T	A/G	C/C	G/G	A/G
1	1	37	1	2	A/G	G/A	C/T	G/G	C/C	G/G	A/G
0	1	59	2	1	G/G	A/A	C/C	A/G	C/C	G/G	A/G
0	1	46	2	1	G/G	G/G	C/T	A/A	C/C	G/G	A/G
0	5	67	2	1	A/G	A/A	C/T	A/G	C/G	A/G	A/A
0	2	56	1	1	A/G	A/A	C/T	A/G	C/G	G/G	G/G
1	5	41	1	1	A/A	G/A	T/T	A/A	C/C	G/G	G/G
0	1	54	2	1	A/G	A/A	T/T	A/G	C/C	G/G	A/A
0	1	56	1	2	A/G	G/A	C/T	A/A	C/C	A/G	A/G
0	1	58	2	1	G/G	G/A	C/C	A/G	C/C	A/G	A/G
0	5	50	1	1	A/G	G/A	T/T	A/A	C/C	G/G	A/G
0	1	60	1	1	A/G	G/A	C/T	G/G	C/C	G/G	A/G
0	5	66	1	1	A/G	A/A	C/C	G/G	C/G	G/G	G/G
1	1	45	2	1	A/G	A/A	T/T	A/G	C/C	A/G	A/G
1	4	70	2	1	A/G	G/A	C/T	A/G	C/C	G/G	G/G
0	2	60	1	1	A/G	G/G	C/C	A/G	C/G	A/G	G/G
0	5	66	1	1	A/G	G/A	C/T	A/G	C/C	A/G	G/G
0	1	36	1	1	A/G	G/A	C/T	G/G	C/G	G/G	G/G
1	4	60	1	1	G/G	G/A	C/T	A/A	C/C	A/G	G/G
1	3	52	2	1	A/G	A/A	C/T	A/G	C/C	G/G	A/G
0	1	52	1	1	A/G	G/A	C/T	A/G	C/G	A/G	G/G
0	4	46	1	2	A/G	G/A	C/T	A/G	C/G	A/G	G/G
1	2	51	2	1	G/G	A/A	C/C	A/G	C/C	G/G	A/G
0	5	57	1	2	A/G	G/G	T/T	G/G	C/C	A/G	G/G
0	4	58	2	1	A/G	A/A	C/C	A/G	C/C	G/G	A/A
0	4	54	1	1	A/G	A/A	C/T	A/A	C/C	G/G	G/G
1	1	59	2	1	A/G	A/A	C/T	A/A	C/C	A/G	A/G
1	3	64	1	1	A/G	A/A	C/T	A/A	C/C	G/G	A/G
1	1	49	1	1	G/G	G/A	C/C	A/G	C/G	G/G	A/A
0	1	55	2	1	A/G	A/A	C/T	A/G	C/C	A/G	A/G
1	1	58	1	2	A/G	G/A	C/C	A/G	C/G	G/G	A/G
1	1	57	1	2	G/G	G/A	C/C	A/A	C/C	G/G	G/G
0	1	49	1	1	A/G	G/A	C/C	A/G	C/C	A/G	A/A
0	5	72	1	1	A/A	G/G	T/T	G/G	G/G	A/A	A/G
1	5	63	1	1	G/G	A/A	C/C	A/A	C/G	G/G	A/G
0	3	60	1	1	A/G	G/A	C/T	A/G	C/G	G/G	G/G
1	3	69	1	1	G/G	A/A	C/C	A/G	C/G	G/G	A/G
0	2	65	2	1	A/G	G/A	C/C	A/G	C/C	A/G	G/G
0	1	42	1	1	A/G	A/A	C/T	G/G	C/C	G/G	G/G
0	2	60	1	1	A/G	A/A	C/T	A/G	C/G	G/G	A/G
0	1	60	1	2	A/G	G/A	C/T	A/G	C/C	A/G	A/G
0	1	71	2	1	G/G	A/A	C/C	G/G	C/C	G/G	A/G
0	5	69	1	1	A/A	G/A	T/T	G/G	C/C	G/G	A/G
1	1	74	1	1	A/G	G/A	C/C	A/G	C/C	G/G	A/A
1	2	45	1	1	G/G	G/A	C/C	A/A	C/G	G/G	A/A
0	5	59	1	1	A/G	A/A	C/C	A/G	C/C	A/G	G/G
0	1	50	2	1	G/G	G/A	C/C	A/A	C/C	A/G	A/G
0	1	44	1	1	A/G	G/A	C/T	A/A	C/C	G/G	G/G
0	3	40	2	1	A/G	G/G	C/T	G/G	C/C	A/G	A/A
1	5	62	2	1	A/G	G/G	T/T	A/A	C/C	A/G	A/G
0	4	48	2	1	A/G	G/G	C/T	A/A	C/C	G/G	G/G
0	5	58	1	1	A/G	G/A	C/T	A/G	C/G	A/G	G/G
1	4	54	1	1	A/A	A/A	C/T	A/G	C/G	A/G	A/G
0	3	71	1	2	G/G	G/A	C/T	G/G	C/C	G/G	G/G
1	1	58	1	1	G/G	G/A	C/C	A/G	C/C	G/G	A/A
1	5	60	2	1	G/G	G/A	C/C	A/A	C/C	A/G	A/G
0	1	59	2	1	A/G	A/A	C/T	G/G	C/C	A/G	A/G
0	1	63	1	1	A/G	A/A	C/T	A/G	C/C	G/G	A/G
1	1	44	1	2	G/G	A/A	C/C	A/A	G/G	A/G	G/G
1	3	56	2	1	G/G	G/G	C/C	A/G	C/C	G/G	A/G
1	2	56	1	1	A/G	A/A	C/T	A/G	C/C	G/G	A/G
0	5	63	2	1	A/G	G/A	C/T	A/G	C/C	A/G	G/G
1	3	58	1	1	A/G	G/A	C/T	A/A	C/C	G/G	A/G
1	5	60	2	1	G/G	G/A	C/C	G/G	C/C	G/G	G/G
0	2	77	1	2	A/G	G/A	C/T	A/G	C/C	G/G	A/G
0	3	52	1	1	A/G	A/A	C/T	A/G	C/C	G/G	A/G
1	1	40	2	1	A/G	G/A	C/T	A/G	C/G	G/G	A/A
1	1	55	1	1	A/A	G/A	T/T	A/G	C/C	G/G	A/G
1	5	57	2	1	G/G	G/A	C/T	A/A	C/C	A/A	A/G
0	1	42	2	1	A/A	A/A	T/T	A/A	C/C	A/G	G/G
1	1	44	1	2	A/A	G/A	T/T	A/A	C/C	G/G	A/G
1	5	54	1	1	G/G	A/A	C/C	A/G	C/C	G/G	G/G
0	1	38	1	1	G/G	G/A	C/C	A/G	C/C	A/G	A/G
0	1	38	1	1	G/G	G/A	C/T	A/G	C/C	G/G	G/G
0	2	55	2	1	A/G	G/A	C/T	A/G	C/C	G/G	G/G
1	1	56	1	1	A/A	G/G	T/T	G/G	G/G	G/G	A/G
0	1	55	2	1	A/G	G/A	C/T	A/A	C/G	G/G	G/G
0	5	43	1	1	A/A	A/A	T/T	G/G	C/C	G/G	A/G
1	1	46	2	1	A/A	A/A	T/T	A/A	C/C	A/G	A/G
0	2	57	2	1	G/G	A/A	C/T	A/A	C/C	A/G	A/G
0	1	38	1	2	A/G	A/A	C/T	A/G	C/C	G/G	A/A
0	4	58	1	1	A/G	G/A	C/T	A/G	C/C	A/G	A/G
1	1	51	1	1	A/G	A/A	C/T	A/G	C/C	G/G	G/G
1	1	50	2	1	A/A	A/A	T/T	G/G	C/C	G/G	G/G
1	1	38	2	1	G/G	A/A	C/C	A/G	C/C	G/G	G/G
0	1	43	2	2	A/G	A/A	C/T	A/A	C/C	A/G	G/G
0	1	48	1	1	G/G	G/A	C/C	A/G	C/C	A/A	G/G
1	1	58	1	1	A/G	A/A	C/T	A/G	C/C	A/G	A/G
1	1	57	1	1	G/G	A/A	C/C	A/A	C/G	G/G	A/G
1	1	34	1	1	A/G	A/A	C/T	A/G	C/G	G/G	A/A
1	1	41	1	1	A/G	A/A	C/T	A/G	C/G	G/G	G/G
1	1	59	1	1	A/G	G/G	C/C	A/G	C/G	G/G	A/A
0	1	42	1	1	G/G	A/A	C/C	A/G	G/G	A/G	G/G
0	1	45	2	1	G/G	G/G	C/C	A/A	C/C	A/G	A/A
1	1	52	1	2	A/G	G/A	C/T	A/G	C/C	G/G	G/G
0	1	55	2	1	A/G	A/A	C/T	A/A	C/C	G/G	G/G
0	1	26	1	1	G/G	G/A	C/C	G/G	C/G	G/G	G/G
0	1	62	1	2	A/G	A/A	C/C	A/G	C/C	G/G	A/A
1	1	58	1	1	A/G	G/A	C/T	A/G	C/G	G/G	G/G
1	5	66	1	2	A/G	A/A	C/T	A/A	C/C	G/G	A/G
1	1	50	1	1	A/G	G/A	C/T	A/G	C/G	G/G	G/G
0	1	58	1	1	A/G	G/A	C/T	G/G	C/C	G/G	A/G
1	1	60	2	1	G/G	G/A	C/C	A/G	C/G	G/G	A/G
0	1	60	2	1	A/A	G/A	T/T	A/A	C/C	A/G	G/G
1	2	60	2	1	A/G	A/A	C/T	A/G	C/C	G/G	G/G
1	1	57	2	1	A/G	A/A	C/T	A/A	C/C	G/G	A/G
1	3	56	1	1	A/G	A/A	C/C	A/G	C/C	A/G	G/G
1	1	58	1	2	A/G	G/A	C/C	A/A	C/G	A/G	G/G
1	2	41	2	2	A/A	A/A	T/T	A/G	C/C	G/G	G/G
0	1	58	2	1	G/G	A/A	C/C	A/G	C/C	G/G	A/A
